# Supplementary material for: Change of the Neutrophil-to-Lymphocyte Ratio during Treatment: A Potential Prognostic Biomarker in Metastatic Prostate Cancer Treated with Radium-223 Dichloride
Source: Cancers (Basel). 2022 Sep 22;14(19):4606. doi: 10.3390/cancers14194606 (PMC9559675; doi:10.3390/cancers14194606)
Supplement: Supplementary file 1 [file cancers-14-04606-s001.zip]

Archive with 1 entries (1 files):
- cancers-1905200-supplementary.pdf
